# Supplementary material for: Impact of Age and Comorbidity on Multimodal Management and Survival from Colorectal Cancer: A Population-Based Study
Source: J Clin Med. 2021 Apr 17;10(8):1751. doi: 10.3390/jcm10081751 (PMC8073362; doi:10.3390/jcm10081751)
Supplement: Supplementary file 1 [file jcm-10-01751-s001.zip]

Archive with 1 entries (1 files):
- jcm-1158113-supplementary.psd
